# Supplementary material for: Integrating plant phenotypic and genotypic data in the AGENT project: a BrAPI service implementation
Source: Bioinformatics. 2026 May 7;42(5):btag287. doi: 10.1093/bioinformatics/btag287 (PMC13211978; doi:10.1093/bioinformatics/btag287)
Supplement: btag287_Supplementary_Data [file btag287_supplementary_data.zip]

Archive with 1 entries (1 files):
- validation_example.ipynb
