# Supplementary material for: Integrating plant phenotypic and genotypic data in the AGENT project: a BrAPI service implementation
Source: Bioinformatics. 2026 May 7;42(5):btag287. doi: 10.1093/bioinformatics/btag287 (PMC13211978; doi:10.1093/bioinformatics/btag287)
Supplement: btag287_Supplementary_Data [file btag287_supplementary_data.zip › validation_example.ipynb]

# %% [markdown]
## Integrating Plant Phenotypic and Genotypic Data in the AGENT Project: A BrAPI Service Implementation

Validation example

# %% [code]
import matplotlib.pyplot as plt
import seaborn as sns

# %% [markdown]
### Define location endpoint and authorization key

# %% [code]
baseUrl = "https://www.plantbreeding.wur.nl/agent/brapi"
authorizationHeaders = {"Authorization": "Bearer ..."} # add here key for authorization

# %% [markdown]
### Define functions to collect data from endpoints

# %% [code]
import matplotlib.pyplot as plt
import seaborn as sns

# %% [code]
import os,requests,time,hashlib,pickle
import pandas as pd

def getAllDataFromEndpoint(baseUrl,endpoint,params={},additionalHeaders={}):
    os.makedirs("data", exist_ok=True)
    filename = "data/%s.pickle" % endpoint
    if os.path.isfile(filename):
        resultData = pd.read_pickle(filename)
    else:
        url = "%s/%s" % (baseUrl, endpoint)
        headers = {"Accept": "application/json"}
        headers |= additionalHeaders
        page = 0
        dataList = []
        requests.packages.urllib3.disable_warnings()
        while True:
            requestParams = params.copy()
            try:
                requestParams["page"] = page
                response = requests.get(url, params=requestParams, headers=headers, verify=False)
                data = response.json()
                dataList.extend(data["result"]["data"])
                page+=1
                print("- collected %s: %s, page %s from %s" % (endpoint,len(dataList),page,data["metadata"]["pagination"]["totalPages"]))
                if page>=data["metadata"]["pagination"]["totalPages"]:
                    break
                time.sleep(1)
            except Exception as ex:
                print(response.status_code,url,ex)
        resultData = pd.DataFrame(dataList)
        resultData.to_pickle(filename)
    print("Collected %s: %sx" % ( endpoint, len(resultData)))
    return resultData

def getAllelematrixFromEndpoint(baseUrl,chromosome,start,end,params={},additionalHeaders={}):
    os.makedirs("data", exist_ok=True)
    requestKey = "%s:%s-%s" % (chromosome, start, end)
    filename = "data/allelematrix_%s.pickle" % hashlib.md5(requestKey.encode("utf-8")).hexdigest()
    if os.path.isfile(filename):
        with open(filename, "rb") as f:
            alleleMatrixData = pickle.load(f)
    else:
        alleleMatrixData = {}
        url = "%s/allelematrix" % (baseUrl,)
        headers = {"Accept": "application/json"}
        headers |= additionalHeaders
        vPage = 0
        cPage = 0
        vPages = 1
        cPages = 1        
        while True:
            try:
                params = {
                    "preview": False, 
                    "dimensionVariantPage": vPage,
                    "dimensionCallSetPage": cPage,
                    "dimensionCallSetPageSize": 1000,
                    "positionRange": "%s:%s-%s" % (chromosome, start, end)
                }
                response = requests.get(url, params=params, headers=headers)
                data = response.json()
            except Exception as ex:
                print(response.status_code,url,params,ex)
            #update page totals
            for entry in data["result"]["pagination"]:
                if entry["dimension"]=="CALLSETS":
                    cPages = entry["totalPages"]
                elif entry["dimension"]=="VARIANTS":
                    vPages = entry["totalPages"]
            #process results
            callSetDbIds=data["result"]["callSetDbIds"]
            variantDbIds=data["result"]["variantDbIds"]
            for variantDbId in variantDbIds:
                alleleMatrixData[variantDbId] = alleleMatrixData.get(variantDbId,{})
            for entry in data["result"]["dataMatrices"]:
                dataType = entry["dataMatrixAbbreviation"]
                assert len(callSetDbIds) == len(entry["dataMatrix"])
                assert len(variantDbIds) == len(entry["dataMatrix"][0])
                for i in range(len(variantDbIds)):
                    alleleMatrixData[variantDbIds[i]][dataType] = alleleMatrixData[variantDbIds[i]].get(dataType,{})
                    for j in range(len(callSetDbIds)):
                        alleleMatrixData[variantDbIds[i]][dataType][callSetDbIds[j]] = entry["dataMatrix"][j][i]
            #update page
            if (vPage+1)<vPages:
                vPage+=1
            elif (cPage+1)<cPages:
                vPage=0
                cPage+=1
            else:
                break
        with open(filename, "wb") as f:
            pickle.dump(alleleMatrixData, f, protocol=pickle.HIGHEST_PROTOCOL)
    return alleleMatrixData

# %% [markdown]
### Collect data from endpoints, use cached version if available

# %% [code]
studies = getAllDataFromEndpoint(baseUrl,"studies",{},authorizationHeaders)
callsets = getAllDataFromEndpoint(baseUrl,"callsets",{"pageSize": 10000},authorizationHeaders)
samples = getAllDataFromEndpoint(baseUrl,"samples",{"pageSize": 10000},authorizationHeaders)
germplasm = getAllDataFromEndpoint(baseUrl,"germplasm",{"pageSize": 10000},authorizationHeaders)
observations = getAllDataFromEndpoint(baseUrl,"observations",{"pageSize": 100000},authorizationHeaders)
traits = getAllDataFromEndpoint(baseUrl,"traits",{},authorizationHeaders)
scales = getAllDataFromEndpoint(baseUrl,"scales",{},authorizationHeaders)
methods = getAllDataFromEndpoint(baseUrl,"methods",{},authorizationHeaders)
variables = getAllDataFromEndpoint(baseUrl,"variables",{"pageSize": 10000},authorizationHeaders)
variants = getAllDataFromEndpoint(baseUrl,"variants",{"pageSize": 100000},authorizationHeaders)
attributes = getAllDataFromEndpoint(baseUrl,"attributes",{},authorizationHeaders)
attributevalues = getAllDataFromEndpoint(baseUrl,"attributevalues",{"pageSize": 100000},authorizationHeaders)

# %% [markdown]
### Select SCRI_RS_154574 example and get allelematrix for this location

# %% [code]
selectedName = "SCRI_RS_154574"
selectedChromosome = "chr6H"
selectedPosition = 17007008
selectedDistance = 100000

alleleMatrixData = getAllelematrixFromEndpoint(baseUrl,selectedChromosome, selectedPosition-selectedDistance, 
                                               selectedPosition+selectedDistance, authorizationHeaders)

# %% [markdown]
- Link callset to sample (callset2sample)
- Link sample to germplasm (sample2germplasm)
- Link callset to germplasm (callset2germplasm)

# %% [code]
callset2sample = {}
for key,value in callsets.iterrows():
    callset2sample[value["callSetDbId"]] = value["sampleDbId"]
sample2germplasm = {}
for key,value in samples.iterrows():
    sample2germplasm[value["sampleDbId"]] = value["germplasmDbId"]
germplasmDict = {item["germplasmDbId"] : item for item in germplasm.to_dict("records")}
callset2germplasm = dict()
for callsetDbId,sampleDbId in callset2sample.items():
    if str(callsetDbId)=="None" or str(sampleDbId)=="None" or not sampleDbId in sample2germplasm:
        pass
    else:
        germplasmDbId = sample2germplasm[sampleDbId]
        callset2germplasm[callsetDbId] = germplasmDbId
print("%s of %s callsets mapped to germplasm" % (len(callset2germplasm),len(callsets)))

# %% [markdown]
### Plot the number of variants found near the selected location

# %% [code]
selectedVariants = list(alleleMatrixData.keys())
positionData = {}
for variantDbId in selectedVariants:
    try:
        chromosome = variants[variants["variantDbId"]==variantDbId].iloc[0]["referenceDbId"]
        start = variants[variants["variantDbId"]==variantDbId].iloc[0]["start"]
        positionData[chromosome] = positionData.get(chromosome,[])
        positionData[chromosome].append(start)
    except:
        pass
for chromosome in positionData:
    plt.hist(positionData[chromosome],bins=40, range=(selectedPosition-selectedDistance,selectedPosition+selectedDistance))
    plt.axvline(17007008, color="red", linestyle="dashed")
    plt.xlabel("position on %s" % chromosome)
    plt.ylabel("# variants")
    plt.xticks(rotation="vertical")
    plt.title("Variants around %s on Chromosome %s" % (selectedName, selectedChromosome,))
    plt.gca().xaxis.get_major_formatter().set_scientific(False)
    plt.show()

# %% [markdown]
### Select germplasm for which callset is linked and observations are available

# %% [code]
relevantGermplasm = set()
for id in callsets["callSetDbId"]:
    if id in callset2germplasm:
        relevantGermplasm.add(callset2germplasm[id])
relevantGermplasm = relevantGermplasm.intersection(observations["germplasmDbId"])
print("%s relevant germplasm selected" % len(relevantGermplasm))

# %% [markdown]
### Find observations about plant height for relevant germplasm and register:
- observation name
- observationVariableDbId
- germplasmDbId
- value
- studyDbId

# %% [code]
selectedVariables = set()
selectedGermplasm = set()
gValues = []
for key,entry in observations.iterrows():
    if not entry["germplasmDbId"] in relevantGermplasm:
        continue
    if "plant height" in entry["observationVariableName"].lower():
        selectedVariables.add(entry["observationVariableName"])
        selectedGermplasm.add(entry["germplasmDbId"])
        gValues.append([entry["observationVariableName"],entry["observationVariableDbId"],
                       entry["germplasmDbId"],int(round(float(entry["value"]))), entry["studyDbId"]])

print("Found variable(s): %s, observations: %s, linked relevant germplasDbIds: %s" % 
      (selectedVariables, len(gValues), len(selectedGermplasm)))

# %% [markdown]
### Create violin plots for selected chr6H:17009885 and chr6H:16979136

# %% [code]
for variableName in selectedVariables:
    # for selectedVariant in selectedVariants:
    for selectedVariant in ["chr6H:17009885","chr6H:16979136"]:    
        values = {}
        oValues = {}
        ogValues = {}
        for variantDbId, value in alleleMatrixData[selectedVariant]["GT"].items():
            if value=="./.":
                continue
            if variantDbId in callset2germplasm and callset2germplasm[variantDbId] in selectedGermplasm:
                values[value] = values.get(value,set())
                values[value].add(callset2germplasm[variantDbId])
        for key in values:
            for entry in gValues:
                if entry[0]==variableName:
                    if entry[2] in values[key]:
                        oValues[key] = oValues.get(key,[])
                        oValues[key].append(entry[3])
                        ogValues[key] = ogValues.get(key,[])
                        ogValues[key].append(entry[2])
        if len(oValues)>1:
            fig, axes = plt.subplots(figsize=(5,5))
            sns.set(style="whitegrid")
            sns.violinplot(data={
                "%s" % (x,) : oValues[x] for x in sorted(oValues.keys())
            }, ax = axes, orient ="v")
            plt.title(selectedVariant)
            plt.ylabel(variableName)
            plt.show()
            for key in oValues:
                print(key,len(oValues[key]),len(set(ogValues[key])))
            print("===")

# %% [markdown]
### For variant chr6H:17009885
- find germplasm for different values (gdata)
- find countryOfOriginCode for values (ldata)
- find instituteCode for values (idata)

# %% [code]
variant = "chr6H:17009885"
gdata = {} #germplasm for all involved callsets from variant
for x in alleleMatrixData[variant]["GT"]:
    y = alleleMatrixData[variant]["GT"][x]
    gdata[y] = gdata.get(y,set())
    if x in callset2germplasm:
        # if callset2germplasm[x] in selectedGermplasm:
        gdata[y].add(callset2germplasm[x])

# %% [code]
ldata = {} #countryCodes for all involved callsets from variant
for x in gdata:
    ldata[x] = []
    for y in gdata[x]:
        if y in germplasmDict:
            if "countryOfOriginCode" in germplasmDict[y]:
                if str(germplasmDict[y]["countryOfOriginCode"])=="None":
                    ldata[x].append("unknown")
                    pass
                else:
                    ldata[x].append(germplasmDict[y]["countryOfOriginCode"])

# %% [code]
idata = {} #instituteCodes for all involved callsets from variant
for x in gdata:
    idata[x] = []
    for y in gdata[x]:
        if y in germplasmDict:
            if "instituteCode" in germplasmDict[y]:
                if str(germplasmDict[y]["instituteCode"])=="None":
                    idata[x].append("unknown")
                    pass
                else:
                    idata[x].append(germplasmDict[y]["instituteCode"])

# %% [code]
from collections import Counter
import pandas as pd

count = Counter(idata["1/1"]+ idata["0/1"])
df = pd.DataFrame.from_dict(count, orient='index')
df.plot(kind="barh", legend=False)
plt.title("Institutes for heterozygous samples")
plt.show()

print(count)

# %% [markdown]
### Create map

# %% [code]
import geopandas as gpd
import geodatasets
world = gpd.read_file("ne_110m_admin_0_countries.zip")

# %% [code]
from matplotlib.lines import Line2D
fig, ax = plt.subplots(1,1,figsize=(15, 15))
world.plot(ax=ax, color="lightgrey")
s0 = world[[x in ldata["0/0"] for x in world["ISO_A3"]]]
s0.plot(ax=ax, color="lightblue", edgecolor="deepskyblue", hatch="///", label="0/0", legend=True)
leg0 = ax.get_legend()
s1 = world[[x in ldata["0/1"] for x in world["ISO_A3"]]]
s1.plot(ax=ax, color="orange", edgecolor="darkorange", hatch="///", label="0/1")
s2 = world[[x in ldata["1/1"] for x in world["ISO_A3"]]]
s2.plot(ax=ax, color="red", edgecolor="darkgrey", hatch="///", label="1/1")
# s3 = world[[x in ldata["./."] for x in world["ISO_A3"]]]
# s3.plot(ax=ax, color="red", edgecolor="darkgrey", hatch="///", label="./.")
ax.axis([-20, 70, 20, 60])
lines = [
    Line2D([0], [0], linestyle="none", marker="s", markersize=10, markerfacecolor=t.get_facecolor())
    for t in ax.collections[1:]
]
labels = [t.get_label() for t in ax.collections[1:]]
ax.legend(lines, labels)
ax.set_axis_off()
plt.title("Geographical distribution heterzygous samples in %s" % variant)
plt.show()

# %% [markdown]
### Distribution of plant height

# %% [code]
allidentifiers = set()
for id,identifiers in gdata.items():
    allidentifiers.update(identifiers)
for selectedVariable in selectedVariables:
    plt.hist([x[3] for x in gValues if x[0]==selectedVariable], bins=40, label="all observations")
    plt.hist([x[3] for x in gValues if x[0]==selectedVariable and x[2] in allidentifiers], bins=40, label="genotypic data")
    plt.ylabel("# observations")
    plt.xlabel(selectedVariable)
    plt.title("Distribution %s" % selectedVariable)
    plt.legend()
    plt.xlim(0,199)
    plt.show()

# %% [markdown]
### Date of observations

# %% [code]
studiesDict = {item["studyDbId"] : item for item in studies.to_dict("records")}
studyYear = {}
for key in studiesDict:
    studyYear[key] = studiesDict[key]["startDate"]

# %% [code]
allidentifiers = set()
for id,identifiers in gdata.items():
    if id=="1/1" or id =="0/1":
        allidentifiers.update(identifiers)
for selectedVariable in selectedVariables:
    piedata = {}
    for x in gValues:
        if x[0]==selectedVariable and x[2] in allidentifiers:
            year = studyYear[x[4]]
            if year is None:
                continue
            else:
                piedata[year] = piedata.get(year,0) + 1
    plt.pie(piedata.values(), labels=piedata.keys())
    plt.title("Date of Observations for heterozygous samples")
    plt.show()
    break
